# Supplementary material for: Untargeted metabolic analysis in dried blood spots reveals metabolic signature in 22q11.2 deletion syndrome
Source: Transl Psychiatry. 2022 Mar 9;12:97. doi: 10.1038/s41398-022-01859-4 (PMC8907226; doi:10.1038/s41398-022-01859-4)
Supplement: Supplementary file 9 — Supplementary Table 1 [file 41398_2022_1859_MOESM9_ESM.xlsx]

## Sheet: Sheet1
Supplementary Table 1. Overview of psychotropic medication use by patients with 22q11.2 deletion syndrome.
Name of psychotropic medication	Number of patients taking this medication
Clozapine	2
Quetiapine	2
Aripiprazol	1
Olanzapine	1
Risperidone	3
Sertraline	1
Amitriptyline	1
Effexor	1
Paroxetine	1
Medikinet	1
Methylphenidate	2
lorazepam	1
	12ᵃ
ᵃ 5 subjects used more than one of the medications listed in this table. This is why the total number of patients using psychotropic medication is lower than the sum of all psychotropic medication used by patients.
