# Supplementary material for: Untargeted metabolic analysis in dried blood spots reveals metabolic signature in 22q11.2 deletion syndrome
Source: Transl Psychiatry. 2022 Mar 9;12:97. doi: 10.1038/s41398-022-01859-4 (PMC8907226; doi:10.1038/s41398-022-01859-4)
Supplement: Supplementary file 10 — Supplementary Table 2 [file 41398_2022_1859_MOESM10_ESM.xlsx]

## Sheet: Sheet1
Supplementary Table 2. Correlations (Pearson) between age of 22q11.2DS patients and the first 5 principal components. These principal components are calculated based on all metabolites available for this study.
Principal Component	Correlation	P-Value
PC1	0.172955	0.2347
PC2	0.131694	0.3671
PC3	0.00152915	0.9917
PC4	0.0319421	0.8275
PC5	-0.0799792	0.5849
