# Supplementary material for: Untargeted metabolic analysis in dried blood spots reveals metabolic signature in 22q11.2 deletion syndrome
Source: Transl Psychiatry. 2022 Mar 9;12:97. doi: 10.1038/s41398-022-01859-4 (PMC8907226; doi:10.1038/s41398-022-01859-4)
Supplement: Supplementary file 11 — Supplementary Table 3 [file 41398_2022_1859_MOESM11_ESM.xlsx]

## Sheet: Sheet1
Supplementary Table 3. Overview of clinical phenotype of patients with 22q11.2 deletion syndrome.
ID	Gender	Age	ASD	Full scale IQ	Verbal IQ	Performance IQ	Psychotropic medication*	Immunosuppressant medication
1	Male	18	ASD	59	54	71	lorazepam
2	Female	17	ASD	78	82	76	Methylphenidate
3	Male	19	ASD	76	90	85
4	Female	20	ASD	81	101	66
5	Female	15	ASD	70	78	72	Amitriptyline
6	Male	18	ASD	80	86	85
7	Female	15	No ASD	59	65	58
8	Female	14	ASD	65	66	68	Quetiapine
9	Female	15	No ASD	67	81	61
10	Male	14	ASD	64	70	63
11	Female	16	No ASD	54	60	54
12	Female	27	ASD	83	83	81
13	Female	17	No ASD	81	80	85
14	Female	16	No ASD	75	73	84
15	Female	21	ASD	66	79	66
16	Male	16	ASD	49	54	54
17	Male	17	No ASD	69	77	64
18	Male	15	No ASD	51	55	54	Methylphenidate
19	Female	17	ASD	63	70	62
20	Male	17	No ASD	88	107	89
21	Male	14	No ASD				Risperidone
22	Male	13	ASD	56	67	54	Paroxetine
23	Male	16	No ASD	63	78	69
24	Female	18	No ASD	62	62	72
25	Male	18	No ASD	64	62	66
26	Female	13	ASD	47	54	54
27	Female	12	No ASD	66	70	68
28	Male	16	ASD	61	65	61
29	Female	24	ASD	69	74	75
30	Male	11	No ASD	52	70	49	Olanzapine
31	Female	15	No ASD	74	81	78
32	Female	18	No ASD	64	77	64
33	Female	14	No ASD	70	70	75
34	Female	15	ASD	83	80	91
35	Female	16	ASD	69	73	57
36	Female	17	No ASD	47	55	53	Risperidone
37	Female	15	No ASD	50	55	54
38	Female	21	ASD	79	98	83		Cellcept
39	Female	17	ASD	75	81	74
40	Female	19	No ASD	74	68	89	Quetiapine
41	Male	15	No ASD	64	76	67
42	Male	16	ASD	60	73	69	Aripiprazol
43	Female	17	No ASD	69	74	72
44	Male	12	No ASD	64	70	64
45	Male	13	No ASD	60	61	65
46	Male	21	No ASD	51	49	58
47	Male	23	ASD	78	81	80
48	Female	23	ASD	66	65	72	Effexor
49	Male	20	ASD	58	68	58
	*Psychotropic drugs include: antipsychotics, antidepressants, anti-anxiety medication, stimulants, and mood stabilizers (including anti-epileptic drugs licensed for mood stabilization)
