# Supplementary material for: Untargeted metabolic analysis in dried blood spots reveals metabolic signature in 22q11.2 deletion syndrome
Source: Transl Psychiatry. 2022 Mar 9;12:97. doi: 10.1038/s41398-022-01859-4 (PMC8907226; doi:10.1038/s41398-022-01859-4)
Supplement: Supplementary file 12 — Supplementary Table 4 [file 41398_2022_1859_MOESM12_ESM.xlsx]

## Sheet: Sheet1
Supplementary Table 4. The metabolites that are relevant for distinguishing patients with 22q11.2 deletion syndrome from controls, as calculated by Boruta analysis. The name of the metabolite and its isobars are shown in alphabetical order.
Metabolite	Isobar(s)
(beta-1-O-[N-(2-hydroxymethyl-3-chlorophenyl)anthraniloyl]-D-glucupyranuronic acid)
12-Ketodeoxycholic acid	7-Hydroxy-3-oxocholanoic acid
	Nutriacholic acid
	7a-Hydroxy-3-oxo-5b-cholanoic acid
	9'-Carboxy-alpha-chromanol
1-Methylguanosine	2-Methylguanosine
	3'-O-Methylguanosine
2'-Deoxyinosine triphosphate
3,5-Diiodothyronine	3,3'-Diiodothyronine
3b,12a-Dihydroxy-5a-cholanoic acid	3b,7a-Dihydroxy-5b-cholanoic acid
	3a,7a-Dihydroxycholanoic acid
	3a,12b-Dihydroxy-5b-cholanoic acid
	3b,12a-Dihydroxy-5b-cholanoic acid
	Allodeoxycholic acid
	Allochenodeoxycholic acid
	Chenodeoxycholic acid
	Deoxycholic acid
	Isohyodeoxycholic acid
	Isoursodeoxycholic acid
	Hyodeoxycholic acid
	Murocholic acid
	Ursodeoxycholic acid
	7b,12a-Dihydroxycholanoic acid
	7a,12b-dihydroxy-5b-Cholan-24-oic acid
	Isodeoxycholic acid
	3b,12b-Dihydroxy-5b-cholanoic acid
3-Hydroxyhexadecanoylcarnitine	2-Hydroxyhexadecanoylcarnitine
3-Methoxytyrosine	Methyldopa
4-Hydroxy-5-(dihydroxyphenyl)-valeric acid-O-sulphate
4-Hydroxybenzoic acid	Gentisate aldehyde
5,10-Methenyltetrahydrofolic acid
Dodecenoic acid
5-Hydroxyindoleacetic acid
5-Hydroxykynurenamine	3-Hydroxykynurenamine
6-Phosphonoglucono-D-lactone	2-Keto-3-deoxy-6-phosphogluconic acid
7,8-Dihydropteroic acid
Alpha-CEHC	Monoethylhexyl phthalic acid
Ceramide (d18:1/12:0)
cis-2-Methylaconitate	(Z)-But-1-ene-1,2,4-tricarboxylate
Citric acid
Cortolone-3-glucuronide
DG(15:0/16:1(9Z)/0:0)	DG(16:1(9Z)/15:0/0:0)
	DG(15:0/0:0/16:1n7)
D-Glucuronic acid 1-phosphate
Dihydrolipoamide
Glucosylsphingosine	Galactosylsphingosine
Glutamyl-Tryptophan	Tryptophyl-Glutamate
Glutamyl-Tyrosine	Tyrosyl-Glutamate
Glycocholic acid	3a,7b,12a-Trihydroxyoxocholanyl-Glycine
Histamine
Hydroxyphenylacetylglycine
Hydroxyprolyl-Isoleucine	Hydroxyprolyl-Leucine
	Isoleucyl-Hydroxyproline
	Leucyl-Hydroxyproline
L-Proline	D-Proline
LysoPE(0:0/18:2(9Z,12Z))	LysoPE(18:2(9Z,12Z)/0:0)
LysoPE(0:0/20:2(11Z,14Z))	LysoPE(20:2(11Z,14Z)/0:0)
N-(2-formyl-3-chlorophenyl)anthranilic acid
N(6)-(Octanoyl)lysine
N-Acetyl-L-phenylalanine	Phenylpropionylglycine
PA(20:4(5Z,8Z,11Z,14Z)e/2:0)
Pantetheine
Phosphoribosyl pyrophosphate
Pimelylcarnitine
Propinol adenylate
Putreanine
Pyronaridine
Quinaprilat
Retinoyl b-glucuronide
S-Adenosylmethionine
Sphingosine	3-Dehydrosphinganine
	Palmitoylethanolamide
	8-iso-15-keto-PGE2
	Prostaglandin E3
	Prostaglandin D3
	15-Keto-prostaglandin E2
	Resolvin E1
	12-Oxo-20-hydroxy-leukotriene B4
	15-Epi-lipoxin B5
	15-Oxo-lipoxin A4
	20-oxo-leukotriene B4
	PGH3
	5,12,18R-TriHEPE
Sulfate
Thymidine 3',5'-cyclic monophosphate
