# Supplementary material for: Untargeted metabolic analysis in dried blood spots reveals metabolic signature in 22q11.2 deletion syndrome
Source: Transl Psychiatry. 2022 Mar 9;12:97. doi: 10.1038/s41398-022-01859-4 (PMC8907226; doi:10.1038/s41398-022-01859-4)
Supplement: Supplementary file 13 — Supplementary Table 5 [file 41398_2022_1859_MOESM13_ESM.xlsx]

## Sheet: Sheet1
Supplementary Table 5. The metabolites that are relevant for distinguishing 22q11.2 deletion syndrome patients with autism spectrum disorder from 22q11.2 deletion syndrome patients without autism spectrum disorder, as calculated by Boruta analysis. The name of the metabolite and its isobars are shown in alphabetical order.
Metabolite	Isobar(s)
11'-Carboxy-alpha-tocotrienol
2-Hexaprenyl-3-methyl-6-methoxy-1,4 benzoquinone
4-Methylcatechol	4-Hydroxybenzyl alcohol
Bisnorbiotin
Cer(d18:0/16:0)
Thymidine 5'-diphosphate
Eicosapentaenoyl Ethanolamide
Estrone sulfate
Galactaric acid	Glucaric acid
Hydroquinone
Leukotriene B4 dimethylamide	20-HETE ethanolamide (±)11(12)-EET ethanolamide (±)8(9)-EET ethanolamide
Leukotriene F4
L-Kynurenine	Formyl-5-hydroxykynurenamine
