# Supplementary material for: Untargeted metabolic analysis in dried blood spots reveals metabolic signature in 22q11.2 deletion syndrome
Source: Transl Psychiatry. 2022 Mar 9;12:97. doi: 10.1038/s41398-022-01859-4 (PMC8907226; doi:10.1038/s41398-022-01859-4)
Supplement: Supplementary file 14 — Supplementary Table 6 [file 41398_2022_1859_MOESM14_ESM.xlsx]

## Sheet: Sheet1
Supplementary Table 6. The metabolites that are relevant for distinguishing 22q11.2 deletion syndrome patients with an IQ score in the lowest range (IQ < 62) from 22q11.2 deletion syndrome patients with an IQ score in the highest range (IQ > 69), as calculated by Boruta analysis. The name of the metabolite and its isobars are shown in alphabetical order.
Metabolite	Isomer(s)
3-Methoxybenzenepropanoic acid	Coniferyl alcohol 3-(3-Hydroxyphenyl)-2-methylpropionic acid
DG(14:0/14:0/0:0)	DG(14:0/0:0/14:0)
Diethylthiophosphate
Hydroquinone
Hydroxyprolyl-Isoleucine	Hydroxyprolyl-Leucine
	Isoleucyl-Hydroxyproline
	Leucyl-Hydroxyproline
Imidazoleacetic acid riboside	3-Methyluridine
	Ribothymidine
Se-Methylselenocysteine	Selenohomocysteine
Tyramine	2-Hydroxyphenethylamine
	Dimethylaniline-N-oxide
